# Supplementary material for: A Bench-Top Approach for Isolation of Single Antibody Producing Chinese Hamster Ovary (CHO) Cells Using a Microwell-Based Microfluidic Device
Source: Micromachines (Basel). 2022 Nov 10;13(11):1939. doi: 10.3390/mi13111939 (PMC9696589; doi:10.3390/mi13111939)
Supplement: Supplementary file 1 [file micromachines-13-01939-s001.zip]

Archive with 1 entries (1 files):
- micromachines-1959564-supplementary.pdf
